# Supplementary material for: Ancient DNA reveals genetic connections between early Di-Qiang and Han Chinese
Source: BMC Evol Biol. 2017 Dec 4;17:239. doi: 10.1186/s12862-017-1082-0 (PMC5716020; doi:10.1186/s12862-017-1082-0)
Supplement: Supplementary file 1 — Sampling information of Mogou site. (XLSX 13 kb) [file 12862_2017_1082_MOESM1_ESM.xlsx]

## Sheet: Sheet1
Additional file 1 - Mogou site sampling information
Specimen numbers	Burial numbers	Results in mitochondrial HVS-I		Sex identiﬁcation （Molecular）
		successes(+)	failures(-)
MG1	M1073R2		–	–
MG2	M1073R3	﹢		–
MG3	M1073R4	﹢		Male
MG4	M1073R5	﹢		–
MG5	M1073R6	﹢		–
MG6	M1073R7	﹢		–
MG7	M1085R1	﹢		Male
MG8	M1085R2	﹢		Female
MG9	M1106R1	﹢		Male
MG10	M1106R2	﹢		–
MG11	M1106R3	﹢		Female
MG12	M1084R1	﹢		Female
MG13	M1084R2	﹢		–
MG14	M1084R3	﹢		Male
MG15	M1110R1	﹢		–
MG16	M1110R2	﹢		Male
MG17	M1110R3	﹢		–
MG18	M1110R4	﹢		Male
MG19	M1481	﹢		Female
MG20	M1483	﹢		Female
MG21	M1468R1	﹢		Male
MG22	M1468R2	﹢		Male
MG23	M1330R2	﹢		–
MG24	M1498	﹢		Female
MG25	M1330R3	﹢		Female
MG26	M1496		–	Male
MG27	M1409R3	﹢		Male
MG28	M1409R4	﹢		Female
MG29	M1117R1	﹢		–
MG30	M1117R2	﹢		–
MG31	M1117R4	﹢		–
MG32	M1117R5	﹢		–
MG33	M1412R1	﹢		Female
MG34	M1412R2		–	–
MG35	M1412R3	﹢		–
MG36	M1096R1	﹢		–
MG37	M1096R2	﹢		–
MG38	M1096R3	﹢		–
MG39	M1096R4	﹢		–
MG40	M1311	﹢		Female
MG41	M1337R3	﹢		–
MG42	M1337R4	﹢		Female
MG43	M1337R5	﹢		Female
MG44	M1460R1	﹢		Male
MG45	M1460R2	﹢		Female
MG46	M1469		–	–
MG47	M1103R1	﹢		Female
MG48	M1103R3	﹢		Male
MG49	M1103R4	﹢		Female
MG50	M1103R5上	﹢		Male
MG51	M1103R5下	﹢		–
MG52	M1103R6	﹢		–
MG53	M1103R7	﹢		Male
MG54	M1103R8	﹢		–
MG55	M1109R1	﹢		Male
MG56	M1465R6		–	–
MG57	M1467R1	﹢		Female
MG58	M1486R1	﹢		Male
MG59	M1488R3	﹢		Female
MG60	M1489R2	﹢		–
