# Supplementary material for: Ancient DNA reveals genetic connections between early Di-Qiang and Han Chinese
Source: BMC Evol Biol. 2017 Dec 4;17:239. doi: 10.1186/s12862-017-1082-0 (PMC5716020; doi:10.1186/s12862-017-1082-0)
Supplement: Supplementary file 2 — Primers used in this study. (XLSX 11 kb) [file 12862_2017_1082_MOESM2_ESM.xlsx]

## Sheet: Sheet1
Additional file 2 - Primers used in this study
	Primers	Sites	Length
HVR I fragments
HVR I-AB	L16017 5’-TTCTCTGTTCTTTCATGGGGA-3’		235bp
	H16251 5’-GGAGTTGCAGTTGATGTGTGA-3’
HVR I-CD	L16201 5’-CAAGCAAGTACAGCAATCAAC-3’		209bp
	H16409 5’-AGGATGGTGGTCAAGGGA-3’
Mitochondrial haplogroups
M/N	10400T 5’-TAATTATACAAAAAGGATTAGACTGTGCT-3’	10400T/C	149bp(M)/142bp
	10400C 5’-TACAAAAAGGATTAGACAGAACC-3’
	10400R 5’-GAAGTGAGATGGTAAATGCTAG-3’
A	L587 5’-TTACCTCCTCAAAGCAATACA-3’	663G/A	175bp
	H761 5’-CTTGATGCTTGTCCCTTTT-3’
B	L587 5’-TTACCTCCTCAAAGCAATACA-3’	CoII/tRNAlys 9-bp	121bp/112bp(B)
	H761 5’-CTTGATGCTTGTCCCTTTT-3’
C	L14318T 5’-CCTTCATAAATTATTCAGCTTCCAACACTAT-3’	14318C/T	110bp/115 bp(C)
	L14318C 5’-AAAAAGCTACATAAATTATTCAGCTTCCTACTCTAC-3’
D	5178A 5’-TGATCAACGCACCTGAAACAAGA-3’	5178A/C	107bp(D)/102bp
	5178C 5’-GTCGCACCTGAAGCAAGC-3’
	5178R 5’-CCCATTTGAGCAAAAAGCC-3’
D4	3010A 5’-GCTACATGGATCAGGACAACCCA-3’	3010A/G	95bp(D4)/91bp
	3010G 5’-ATTGGATCAGGACtTCCCG-3’
	3010R 5’-TTCCGGTCTGAACTCAGATC-3’
D5	L10262 5'-ATTGCCCTCCTTTTACCCCTAC-3’	10397G/A	214bp
	H10475 5'-GGGGCATTTGGTAAATATGATTATC-3’
F	3970T 5’-TAAAATGTATTCGGCTATGAAGATTAA-3’	3970T/C	70 bp (F)/66 bp
	3970C 5’-GTGTATTCGGCTATGAAGTATAG-3’
	3970R 5’-AGTCTCAGGCTTCAACATCG-3’
G	L4735 5’-CTACCAATCAATACTCATCAT-3’	4833G/A	165 bp
	H4899 5’-ATGCTAAGTTAGCTTTACAG-3’
M7	6455C 5'-GATTAGGACGGAACAGACG-3'	6455T/C	100bP(M7)/95bP
	6455F 5'-TAGGAGCCATCAATTTCATC-3'
M10	L10600 5’-CTACTCTCATAACCCTCAAC-3’	10646A/G	163bp
	H10762 5’-CATTGGAGTAGGTTTAGG-3’
N9a	L5334 5’-AACCTCTACTTCTACCTACG-3’	5417A/G	164bp
	H5497 5’-ATAAAAGGGGAGATAGGTAG-3’
Z	L15750 5’-TAACCTGAATCGGAGGACAA-3’	15784C/T	136bp
	H15885 5’-GCCCATTTGAGTATTTTGTTTT-3’
Y chromosome haplogroups
K	5’-GGACCCTGAAATACAGAAC-3’	M9	128bp
	5’-AAGCGCTACCTTACTTACAT-3’
NO	5’ACTGGAAAGAAAAAGAATGCTG3’	M214	119bp
	5’ATGGAAATGCCACTTCACTC3’
O	5’-TCAACTCAACTCCAGTGATTTA-3’	M175	110bp/105bp
	5’-TAATGATACCTTTTTTTCTACTGA-3’
O3	5’-GAAATGAATAAATCAAGGT-3’	M122	120bp
	5’-CAGATACTGTGACTTTGAG-3’
O3a	5'GGAACATAGCAAGACCCAAAAT3'	M324	120bp
	5'CAAATTGATTTCCAGGGATACAT3'
O3a2	5'ATTTAGAATAATATTTACTGAGCA3'	P201	114bp
	5'TAAGCAATGAAGGTAGAAGG3'
O3a2c1a	5'GCTGCTTAGATGATAGAAAAACA3'	M117	112bp/108 bp(O3a2c1a)
	5'AATAACTCACCAAAGGAATGC3'
Sex identiﬁcation AMG gene
	5’-CCTGGGCTCTGTAAAGAATAG-3’		103bp (Female)/103bpand 109 bp(Male)
	5’-CAGAGCTTAAACTGGGAAGCTG-3’
References
1	Zhao YB, Yu CC, Zhou H. Study on the Origin and Development of the Han Chinese. Jilin Normal University Journal: Natural Science Edition. 2012;04:45-49.
2	Zhao YB, Li HJ, Li SN, Yu CC, Gao SZ, Xu Z, Jin L, Zhu H, Zhou H. Ancient DNA evidence supports the contribution of Di-Qiang people to the han Chinese gene pool. Am J Phys Anthropol. 2011;144:258-268.
3	Changchun Y, Li X, Xiaolei Z, Hui Z, Hong Z. Genetic analysis on Tuoba Xianbei remains excavated from Qilang Mountain Cemetery in Qahar Right Wing Middle Banner of Inner Mongolia. FEBS LETT. 2006;580:6242-6246.
4	Zhao X. Physical Anthropological and Molecular Archaeological Research on Ancient Populations in Western Liaoning before Qin Dynasty. Jilin University: Archaeology and Museology; 2009.
5	Zhao Y. The Genetic Research of Maternal Origin of Northern Han Chinese. Jilin University： biochemistry and molecular biology; 2011.
