# Supplementary material for: Ancient DNA reveals genetic connections between early Di-Qiang and Han Chinese
Source: BMC Evol Biol. 2017 Dec 4;17:239. doi: 10.1186/s12862-017-1082-0 (PMC5716020; doi:10.1186/s12862-017-1082-0)
Supplement: Supplementary file 7 — Result of AMOVA variance explained by different groupings of populations according to geography and language. (XLSX 17 kb) [file 12862_2017_1082_MOESM7_ESM.xlsx]

## Sheet: Sheet1
Additional file 7 - Table of AMOVA results for comparison of different groupings for 3 ancient populations (139 individuals) and 1558 modern Chinese individuals
Classification	Source of variance	d.f.	Variance components	% Variance	Fixation index	P-value*
All populations (a total of 10 groups)	Among populations	9	0.07	2.01
	Within populations	1682	3.48	97.99	FST = 0.02	<0.001
By language	Among groups	6	0.02	0.44	FCT = 0.01	<0.001
7 groups: Sinitic, TibetoBurman, MiaoYao, TaiKadai, Austroasiatic, Northern minorities, ancient populations†	Among population within groups	3	0.06	1.59	FSC = 0.01	0.34
	within populations	1682	3.48	97.97	FST = 0.02	<0.001
By geography:	Among groups	2	0.05	1.33	FCT = 0.01	<0.001
3 groups: N.China, S.China, TibetoBurman	Among population within groups	7	0.04	1.07	FSC = 0.01	0.007
	within populations	1682	3.48	97.59	FST = 0.01	<0.001
By geography: TibetoBurman is grouped with Southern China	Among groups	1	0.05	1.29	FCT = 0.01	<0.001
2 groups: N.China, S.China	Among population within groups	8	0.05	1.31	FSC = 0.01	0.01
	within populations	1682	3.48	97.4	FST = 0.03	<0.001
By geography: TibetoBurman is grouped with Northern China	Among groups	1	0.06	1.64	FCT = 0.02	<0.001
2 groups: N.China, S.China	Among population within groups	8	0.04	1.04	FSC = 0.01	0.005
	within populations	1682	3.48	97.32	FST = 0.03	<0.001
By geography: TibetoBurman is grouped with N.China, and Northern minorities is a separate group	Among groups	2	0.05	1.36	FCT = 0.01	<0.001
3 groups: N.China, S.China, Northern minorities	Among population within groups	7	0.04	1.07	FSC = 0.01	0.009
	within populations	1682	3.48	97.57	FST = 0.02	<0.001
By geography: TibetoBurman is grouped with N.China, and Northern Han placed is a separate group	Among groups	2	0.04	1.09	FCT = 0.01	<0.001
3 groups: N.China, S.China, Northern Han	Among population within groups	7	0.04	1.23	FSC = 0.01	0.03
	within populations	1682	3.48	97.67	FST = 0.02	<0.001
N.China denotes Northern Han, and includes Northern Han and minorities (i.e. Uygur, Chinese Korean, Ewenki, Mongolian)
S.China denotes Southern China, and includes Southern Han and minorities (i.e. Miao-Yao, Tai-Kadai, Austroasiatic)
*P-value obtained after 10,000 permutations
†ancient populations: Mogou, Hengbei, Taojiazhai are grouped as one since there are no data on what language they spoke
																							3.78611	3.33178
