# Supplementary material for: Ancient DNA reveals genetic connections between early Di-Qiang and Han Chinese
Source: BMC Evol Biol. 2017 Dec 4;17:239. doi: 10.1186/s12862-017-1082-0 (PMC5716020; doi:10.1186/s12862-017-1082-0)
Supplement: Supplementary file 8 — Population pairwise genetic distance Fst. (XLSX 12 kb) [file 12862_2017_1082_MOESM8_ESM.xlsx]

## Sheet: Sheet1
Additional file 8 - Lower Triangle matrix - Population Pairwise Fst values; Upper Trianglematrix - P-values from 10,000 permutations
	Mogou	Hecun	Lamadong	Hengbei	Niuheliang	Taojiazhai	Dongdajing	Qilangshan	Northern_Han	Northern_minorities	Southern_Han	MiaoYao	TaiKadai	AustroAsiatic	TibetoBurman
Mogou		0.00584	0.08405	0.26235	0.00208	0.26265	0.17424	0.12375	0.38283	0.10266	0.0003	0.00139	1e-05	1e-05	0.02534
Hecun	0.08256		0.05495	0.00822	0.05039	0.00931	0.00683	0.00307	0.01693	0.00673	0.00307	0.00455	0.0001	0.00168	0.00505
Lamadong	0.01909	0.05123		0.11444	0.01723	0.12761	0.0095	0.02188	0.14949	0.18157	0.48649	0.23225	0.1589	0.53589	0.29136
Hengbei	0.00289	0.06699	0.01397		0.0005	0.15771	0.01188	0.01406	0.70221	0.08415	0.00079	0.00297	1e-05	0.0001	0.09217
Niuheliang	0.0494	0.07008	0.05766	0.04976		0.02317	0.00277	0.00396	1e-05	1e-05	0.0001	1e-05	1e-05	1e-05	1e-05
Taojiazhai	0.00529	0.08768	0.01794	0.00916	0.04422		0.0098	0.01188	0.12504	0.02257	0.15583	0.33977	0.00267	0.00277	0.31324
Dongdajing	0.01192	0.09013	0.06012	0.03578	0.09678	0.05765		0.82319	0.0196	0.01287	0.0003	0.0005	0.0001	0.0003	0.00149
Qilangshan	0.01733	0.11024	0.0511	0.03655	0.09149	0.05769	-0.02312		0.01188	0.01337	0.00059	0.00178	1e-05	0.00119	0.00218
Northern_Han	0.00037	0.04939	0.00941	-0.00176	0.04891	0.00767	0.025	0.03134		0.00277	1e-05	1e-05	1e-05	1e-05	0.00317
Northern_minorities	0.00539	0.06183	0.00779	0.00474	0.06439	0.01905	0.0293	0.03272	0.00541		1e-05	1e-05	1e-05	1e-05	0.0002
Southern_Han	0.02715	0.08139	-0.00186	0.02013	0.04811	0.0072	0.07325	0.06471	0.01964	0.02802		0.02881	1e-05	0.0001	1e-05
MiaoYao	0.02775	0.09445	0.00677	0.01739	0.06096	0.00169	0.07709	0.06794	0.02102	0.02493	0.00452		1e-05	1e-05	0.0002
TaiKadai	0.05036	0.11133	0.01	0.0372	0.09284	0.02968	0.09464	0.08929	0.03425	0.03654	0.01206	0.02044		0.00139	1e-05
AustroAsiatic	0.03978	0.1017	-0.00367	0.03409	0.09728	0.03887	0.0762	0.07455	0.02698	0.03388	0.01839	0.03174	0.01163		1e-05
TibetoBurman	0.0104	0.06804	0.00373	0.00451	0.05931	0.00216	0.04921	0.0506	0.00516	0.01059	0.01412	0.01286	0.02567	0.02338
