# Supplementary material for: Ancient DNA reveals genetic connections between early Di-Qiang and Han Chinese
Source: BMC Evol Biol. 2017 Dec 4;17:239. doi: 10.1186/s12862-017-1082-0 (PMC5716020; doi:10.1186/s12862-017-1082-0)
Supplement: Supplementary file 9 — Haplogroup frequencies of Mogou, Hengbei, Taojiazhai, and modern Chinese groups. (XLSX 26 kb) [file 12862_2017_1082_MOESM9_ESM.xlsx]

## Sheet: Sheet1
	Additional file 9 - Information for retrieved data of Principal Component Analysis
Group	Population	Mitochondrial DNA haplogroups frequency (%)
		A	B	C	D*	D4	D5	E	F	G	M*	M10	M11	M12	M13	M16	M7	M8	M9	MN*	N*	N9a	Z	OTHERS
Ancient people	MG	0.087	0.0435	0.1087	0.0435	0.1957	0.1087	0	0.087	0.0435	0.0217	0.0652	0	0	0.0217	0	0.0435	0.0217	0	0	0.0217	0.0435	0.0435	0
	HB	0.1094	0.125	0.0313	0	0.1875	0.0469	0	0.1094	0.0155	0.125	0.0469	0	0	0	0	0.0155	0.0313	0.0781	0	0	0.0313	0.0313	0.0156
	TJZ	0.1379	0.2069	0	0	0.1724	0.1034	0	0.1724	0	0.069	0.0345	0	0	0	0	0	0	0	0	0	0.0345	0.069	0
Northern minorities	Chinese-Daur	0.0222222	0.155556	0.0666667	0.0666667	0.0888889	0.0888889	0	0	0.0888889	0	0	0	0	0	0	0.2	0	0	0	0	0.0222222	0.0888889	0.111111
	Chinese-Ewenki	0.0425532	0.106383	0.191489	0.170213	0.0851064	0.0638298	0	0.0212766	0.0851064	0	0	0	0	0	0	0	0	0	0	0	0	0.0425532	0.191489
	Chinese-Oroqen	0.0454545	0.0227273	0.295455	0.25	0.0681818	0.113636	0	0.0454545	0.113636	0	0	0	0	0	0	0	0	0	0	0.0227273	0	0.0227273	0
	Chinese-Kazak	0.0377358	0.0377358	0.132075	0.113208	0.0188679	0	0	0.0754717	0.0566038	0.0188679	0	0	0	0	0	0.0377358	0.0188679	0.0188679	0	0.0188679	0.0188679	0.113208	0.283019
	Chinese-Uzbek	0.0344828	0.0517241	0.0172414	0.137931	0.0517241	0.0344828	0	0.0862069	0.0689655	0	0	0.0172414	0	0	0.0172414	0	0	0	0	0.0517241	0.0344828	0.0172414	0.37931
	Chinese-Uygur	0.0425532	0.0212766	0.0638298	0.0425532	0.0212766	0.0425532	0	0.0638298	0.12766	0	0	0	0	0	0.0212766	0.0638298	0.0638298	0	0	0.0638298	0	0	0.361702
	Chinese-Mongolian	0.0833333	0.104167	0.0625	0.208333	0.104167	0.0833333	0	0.0833333	0.0416667	0	0.0208333	0	0	0	0	0.0208333	0	0.0416667	0	0	0.0625	0.0416667	0.0416667
	Chinese-Korean	0.145833	0.104167	0	0.0833333	0.145833	0.104167	0	0	0.166667	0	0.0625	0	0	0.0208333	0	0.0833333	0	0	0	0	0.0208333	0.0625	0
	Chinese-Hui	0.0666667	0.177778	0.0222222	0.0888889	0.0444444	0.0222222	0	0.133333	0.0888889	0	0	0.0444444	0	0	0	0.111111	0.0222222	0.0666667	0	0	0	0.0444444	0.0666667
Southern minorities	Chinese-Dongxiang	0.0729167	0.145833	0.0833333	0.125	0.104167	0.0833333	0	0.145833	0.0625	0.0104167	0.0208333	0.0208333	0	0.0104167	0	0.03125	0	0.0104167	0	0	0.0208333	0.0208333	0.03125
	Chinese-Bonan	0.0947368	0.115789	0.0210526	0.189474	0.0315789	0.0315789	0	0.178947	0.105263	0.0105263	0	0	0	0	0	0.0526316	0	0.0105263	0	0	0.0631579	0.0105263	0.0842105
	Chinese-Yugur	0.07	0.04	0.13	0.27	0.13	0	0	0.04	0.06	0	0	0	0	0.03	0	0	0.04	0.07	0	0	0	0	0.12
	Chinese-Sala	0.040404	0.252525	0.0505051	0.10101	0.020202	0.020202	0.010101	0.141414	0.030303	0.010101	0	0	0	0	0	0.020202	0.010101	0.10101	0	0.020202	0.0606061	0.020202	0.0909091
	Chinese-Pumi	0.142857	0.0285714	0.228571	0.142857	0.0285714	0.0571429	0	0.0857143	0.0571429	0.0285714	0	0.0285714	0	0.0571429	0	0	0	0.0571429	0	0	0.0285714	0.0285714	0
	Chinese-Naxi	0.0888889	0.244444	0.111111	0.0222222	0	0	0	0.244444	0.0888889	0.111111	0	0	0	0.0222222	0	0.0222222	0	0	0	0	0	0.0222222	0.0222222
	Chinese-Va	0.0454545	0.0454545	0	0.0909091	0.0454545	0.0454545	0	0.318182	0.0454545	0.0909091	0	0	0	0	0	0.0454545	0	0	0	0.181818	0	0	0.0454545
	Chinese-Tujia	0.136364	0.181818	0.106061	0.0757576	0	0.0757576	0	0.121212	0.0454545	0.0606061	0.0454545	0	0	0	0	0.0606061	0	0.0454545	0	0	0.030303	0	0.0151515
	Chinese-Yi	0.1	0.175	0.025	0.125	0	0.05	0	0.15	0.025	0.1	0.025	0	0	0	0	0.125	0.025	0.075	0	0	0	0	0
	Chinese-Dai	0	0.190476	0.047619	0.047619	0.0952381	0.047619	0	0.238095	0	0	0	0	0.047619	0	0	0.142857	0	0	0	0	0.0952381	0	0.047619
	Chinese-Aini	0.0212766	0.12766	0.0212766	0.148936	0.0425532	0.106383	0	0.148936	0.0638298	0.0212766	0.0212766	0.0212766	0	0	0	0.12766	0.0425532	0	0	0	0	0.0212766	0.0638298
	Chinese-Bai	0.05	0	0	0.125	0.025	0.025	0	0.25	0.15	0.075	0	0	0	0.05	0	0.1	0	0.05	0	0	0	0	0.1
	Chinese-Hani	0.121212	0.181818	0.030303	0.0909091	0.0606061	0.0909091	0	0.212121	0.0909091	0	0	0	0.030303	0	0	0	0	0.030303	0	0	0	0	0.0606061
	Chinese-Jino	0.0555556	0.111111	0	0	0	0.0555556	0	0.166667	0.0555556	0	0.166667	0	0.0555556	0	0	0.166667	0	0.0555556	0	0	0.111111	0	0
	Chinese-Lahu	0	0.2	0.0666667	0.2	0	0	0	0.333333	0.0666667	0	0	0	0	0	0	0.0666667	0.0666667	0	0	0	0	0	0
	Chinese-Taiwan Aborigines	0.00555556	0.305556	0	0	0.00555556	0.0611111	0.116667	0.261111	0	0.0166667	0	0	0	0	0	0.183333	0	0	0	0	0.0111111	0	0.0333333
Northern Han	Han_Gansu	0.177778	0	0	0.133333	0.0666667	0	0	0.111111	0.0666667	0.111111	0.0222222	0	0	0	0	0.0888889	0.0666667	0.0222222	0	0.0444444	0	0.0444444	0.0444444
	Han_Jilin	0.137255	0.0588235	0.0784314	0.196078	0.0588235	0.0980392	0	0.137255	0.0392157	0	0	0	0	0	0	0.0980392	0	0	0	0	0.0980392	0	0
	Han_Liaoning_1	0.0588235	0.176471	0.0196078	0.0980392	0.0784314	0.0588235	0	0.0588235	0.0784314	0.0196078	0.0588235	0	0	0	0	0.0784314	0.0784314	0.0392157	0	0	0.0196078	0.0196078	0.0588235
	Han_Liaoning_2	0.0588235	0.137255	0.0196078	0.137255	0.0588235	0.0196078	0	0.117647	0.0588235	0.0392157	0	0	0	0	0	0.0588235	0.0784314	0.0196078	0	0.0588235	0.0392157	0.0588235	0.0392157
	Han_Neimeng	0.0444444	0.111111	0.0888889	0.0888889	0.133333	0.0222222	0	0.111111	0.0222222	0.0222222	0.0222222	0	0	0	0	0.111111	0.0222222	0.0222222	0	0.0222222	0.0666667	0.0222222	0.0666667
	Han_Qinghai	0.0909091	0.0454545	0.0454545	0.113636	0.159091	0.0681818	0	0.0454545	0.0454545	0.0454545	0	0	0	0	0	0.0681818	0.0681818	0.0454545	0	0.0227273	0.0227273	0.0227273	0.0909091
	Han_Shandong_1	0.04	0.12	0	0.12	0.14	0.1	0	0.12	0.06	0	0.02	0.02	0	0	0	0.04	0.08	0.04	0	0	0.06	0	0.04
	Han_Shandong_2	0.0789474	0.184211	0.0394737	0.105263	0.0131579	0.0789474	0	0.144737	0.0526316	0	0.0131579	0.0263158	0	0	0	0.0526316	0.0394737	0.0394737	0	0	0.0263158	0.0394737	0.0657895
	Han_ Jiangsu	0.119403	0.179104	0.0149254	0.119403	0.0298507	0.0746269	0	0.149254	0	0.0149254	0	0	0	0	0	0.104478	0.0447761	0.0149254	0	0.0298507	0.0298507	0.0597015	0.0149254
	Han_Shaanxi_1	0.0823529	0.0941176	0.0588235	0.176471	0.0823529	0.0941176	0	0.129412	0	0.0352941	0.0235294	0	0	0	0	0.105882	0	0.0235294	0	0	0.0352941	0.0235294	0.0352941
	Han_Shaanxi_2	0.0754717	0.0943396	0.0188679	0.169811	0.0754717	0.0377358	0	0.188679	0.0377358	0.0188679	0.0377358	0	0	0	0	0.0566038	0.0188679	0.0566038	0	0.0377358	0.0188679	0	0.0566038
	Han_Xinjiang	0.106383	0.0851064	0.0638298	0.148936	0.0425532	0.0638298	0	0.191489	0.0212766	0	0	0.0212766	0	0	0	0.106383	0.0425532	0.0425532	0	0	0	0.0212766	0.0425532
Southern Han	Han_Taiwan	0.0645161	0.167742	0.0322581	0.122581	0.0387097	0.0903226	0	0.122581	0.0322581	0.00645161	0.0258065	0	0.0129032	0	0	0.122581	0.0387097	0.0193548	0.0193548	0	0.0258065	0.0129032	0.0451613
	Han_Anhui	0.119048	0.214286	0	0.0714286	0.047619	0.0714286	0	0.142857	0.0952381	0	0	0	0	0	0	0.047619	0.0714286	0	0	0	0.047619	0.047619	0.0238095
	Han_Fujian	0	0.148148	0.037037	0.0925926	0.037037	0.037037	0	0.240741	0.0185185	0.0185185	0	0	0	0	0	0.185185	0.037037	0	0	0	0.0555556	0.0740741	0.0185185
	Han_Guangdong_1	0	0.2	0.0333333	0	0.0666667	0.1	0	0.233333	0	0.133333	0	0.0333333	0.0666667	0	0	0.0333333	0	0.0333333	0	0	0.0666667	0	0
	Han_Guangdong_2	0	0.304348	0	0.0869565	0	0.057971	0.0144928	0.275362	0.0144928	0	0.0289855	0	0.0144928	0	0	0.115942	0.0289855	0	0	0.0289855	0.0144928	0	0.0144928
	Han_Guangxi	0.0384615	0.230769	0.0769231	0.0384615	0.0384615	0.0384615	0	0.192308	0.0769231	0.0384615	0	0	0	0	0	0.153846	0	0	0	0	0.0384615	0	0.0384615
	Han_Hubei	0.166667	0.190476	0.0238095	0.047619	0	0.047619	0	0.166667	0.0238095	0	0	0	0	0	0	0.0952381	0.0714286	0	0	0.0238095	0.0714286	0.0714286	0
	Han_Hunan_1	0.0609756	0.097561	0.0121951	0.109756	0.0731707	0.0243902	0	0.0731707	0.0731707	0.0853659	0.0243902	0	0	0	0	0.0609756	0.0121951	0.0365854	0	0	0.0487805	0.0487805	0.158537
	Han_Hunan_2	0.0625	0.1875	0	0.0625	0.125	0	0	0.0625	0	0	0.125	0	0	0	0	0.125	0	0	0	0	0.1875	0	0.0625
	Han_Jiangxi	0	0.347826	0	0.130435	0.0434783	0.0869565	0	0.217391	0.0869565	0	0	0	0	0	0	0.0869565	0	0	0	0	0	0	0
	Han_Sichuan	0.0428571	0.214286	0.0142857	0.157143	0.0428571	0.0285714	0	0.114286	0.0714286	0.0285714	0.0142857	0	0	0	0	0.114286	0.0142857	0.0285714	0	0	0.0285714	0.0285714	0.0571429
	Han_Shanghai_1	0.0714286	0.107143	0.0535714	0.107143	0.0714286	0.0178571	0	0.125	0.0357143	0	0.0178571	0	0	0	0	0.0714286	0.0892857	0	0	0.0357143	0.0357143	0.125	0.0357143
	Han_Shanghai_2	0.116667	0.141667	0.075	0.183333	0.0583333	0.0916667	0	0.133333	0	0	0	0	0	0	0	0.0666667	0.00833333	0	0.025	0	0	0.025	0.075
	Han_Yunnan_1	0.0465116	0.209302	0.0465116	0.0465116	0.0465116	0.0465116	0	0.209302	0	0.0232558	0.0232558	0	0	0	0	0.186047	0	0	0	0	0.0697674	0	0.0465116
	Han_Yunnan_2	0.0517241	0.189655	0.0517241	0.0689655	0.0344828	0.0689655	0	0.155172	0.0862069	0.0344828	0	0	0	0	0	0.172414	0.0172414	0.0172414	0	0	0	0.0344828	0.0172414
	Han_Zhejiang	0.0491803	0.245902	0.0819672	0.0491803	0.0163934	0.0163934	0	0.0983607	0.147541	0.0327869	0.0491803	0	0	0	0	0.0327869	0.0327869	0.0327869	0	0	0.0655738	0.0163934	0.0327869
Tibetan	Nakchu_Tibetan	0.125	0.047619	0.0178571	0.14881	0.0178571	0.0595238	0	0.119048	0.0892857	0.0178571	0.00595238	0	0	0.0654762	0.0119048	0	0.00595238	0.208333	0	0.00595238	0.0119048	0.0297619	0.0119048
	Shigatse_Tibetan	0.145455	0.0136364	0.0727273	0.1	0.0318182	0.00909091	0	0.127273	0.0636364	0.0272727	0.0136364	0.0181818	0	0.0454545	0.0363636	0	0.00454545	0.236364	0	0.00454545	0	0.00909091	0.0409091
	Tibet_Tibetan	0.111111	0.0555556	0.037037	0.166667	0	0	0	0.166667	0.12963	0.240741	0	0.0185185	0	0.0185185	0.0185185	0	0	0	0	0.037037	0	0	0
	Qinghai_Tibetan_1	0.196429	0.0178571	0.0714286	0.0892857	0.0535714	0	0	0.0357143	0.107143	0.0714286	0.0357143	0.0535714	0	0	0.0178571	0	0	0.196429	0	0	0.0178571	0	0.0357143
	Qinghai_Tibetan_2	0.118421	0.105263	0.0131579	0.118421	0.0789474	0.0131579	0	0.157895	0.118421	0.0131579	0.0131579	0	0	0.0131579	0.0131579	0.0263158	0.0131579	0.0526316	0	0	0.0131579	0.0394737	0.0789474
	Yunnan_Tibetan_1	0.114286	0.171429	0.0571429	0.0285714	0.0285714	0	0	0.0285714	0.114286	0.0571429	0	0	0	0.228571	0.0857143	0	0	0.0571429	0	0	0	0.0285714	0
	Yunnan_Tibetan_2	0.25	0	0	0	0	0	0	0.0833333	0.0416667	0	0	0	0	0.166667	0.0416667	0	0	0.166667	0	0	0	0.25	0
	Yunnan_Tibetan_3	0.028169	0.028169	0	0.0140845	0.408451	0.028169	0	0	0.112676	0	0.267606	0	0	0.0140845	0	0	0	0.0985915	0	0	0	0	0
	Sichuan_Tibetan	0.0806452	0.209677	0.0645161	0.0806452	0.016129	0.0322581	0	0.145161	0.129032	0.016129	0	0.016129	0.016129	0	0	0.016129	0.016129	0.0645161	0	0	0.0483871	0.016129	0.0322581
	Gansu_Tibetan	0.0843373	0.0722892	0.0843373	0.0722892	0.0361446	0.0240964	0	0.120482	0.0963855	0.0120482	0.0361446	0	0	0.0240964	0.0361446	0.060241	0	0.120482	0	0.0120482	0.0120482	0.0361446	0.060241
																							3.78611	3.33178
