# Supplementary material for: Ancient DNA reveals genetic connections between early Di-Qiang and Han Chinese
Source: BMC Evol Biol. 2017 Dec 4;17:239. doi: 10.1186/s12862-017-1082-0 (PMC5716020; doi:10.1186/s12862-017-1082-0)
Supplement: Supplementary file 10 — Bayesian posterior output of Model 1. (XLSX 12 kb) [file 12862_2017_1082_MOESM10_ESM.xlsx]

## Sheet: Sheet1
Additional file 10. Posterior output of Model 1
Statistics	Observed	Prior		Posterior		Improvement (fold)
		Bias	RMSE	Bias	RMSE	Bias	RMSE
K_1	37	0.19	0.23	-0.18	0.21	1	1
K_2	217	0.1	0.21	-0.43	0.44	0	0
K_3	57	0	0.16	-0.39	0.39	0	0
S_1	50	5.35	5.4	0.39	0.49	14	11
S_2	134	1.46	1.47	0.38	0.4	4	4
S_3	60	3.99	4.14	0.22	0.36	18	12
tot_S	141	1.36	1.36	0.57	0.58	2	2
D_1	-1.55546	-3.32	-3.63	-0.24	-0.33	14	11
D_2	-2.04183	-3.68	-3.97	-0.31	-0.33	12	12
D_3	-1.68944	-3.6	-3.87	-0.39	-0.43	9	9
Pi_1	6.30821	22.14	23.65	0.66	0.76	34	31
Pi_2	7.2497	19.42	20.76	1.24	1.29	16	16
Pi_3	6.34375	22.48	24.42	0.7	0.82	32	30
FST_2_1	0.000371934	117.64	276.61	160.26	183.77	1	2
FST_3_1	0.00288918	24.84	41.12	27.83	34.1	1	1
FST_3_2	-0.00176169	-30.48	-59.65	-32.64	-36.43	1	2
PI_2_1	6.7901	21.7	23.04	1.12	1.16	19	20
PI_3_1	6.34443	23.82	25.38	0.82	0.9	29	28
Abbreviations: haplotypes (K); polymorphisms (S); Tajima’s D (D); pairwise differences (Pi); pairwise Fst; pairwise pi (PI); numbers 1-3 indicates Mogou, Northern Han, and Hengbei populations
